# Supplementary material for: The meniscus-guided deposition of semiconducting polymers
Source: Nat Commun. 2018 Feb 7;9:534. doi: 10.1038/s41467-018-02833-9 (PMC5803241; doi:10.1038/s41467-018-02833-9)
Supplement: Supplementary file 2 — Supplementary Data 1 [file 41467_2018_2833_MOESM2_ESM.xlsx]

## Sheet: Reference table
Reference	Material(s)	Deposition method	Solvent(s)	Substrates	Average mobility (cm^2/Vs)	PCE (%)	Fill Factor	Jsc (mA/cm^2)	Voc (V)	Comments
9	PTIIG-Np	Spin coating	1,2,4-Trichlorobenzene	Si	12					P(VDF-TrFE) used as top dielctric layer
11	PCDTPT/ CDTBTZ	Capillary flow	Chlorobenzene	Si/SiO2 (300 nm)	21					Substrates were abraided to form "nanogrooves"
40	PCPDTBT/C71-PCBM	Spin coating	Chlorobenzene	Glass/ITO		5.1	53	15.73	0.61	Systemetic study of solvent additive effect on the solar cell morphology
43	P3HT/PCBM	Blade coating	Chlorobenzene	Si with PEDOT:PSS
48	PDPP2FT-C16	N/A	Chlorobenzene	N/A						Solution X-ray scattering study with and without additive
49	PTB7-Th/PPDIE	R2R slot die coating	Chlorobenzene	PET/ITO		5	50	15.5	0.64	Highest R2R PCE efficiency to date
52	P3HT/PCBM, PEDOT:PSS layer	Slot die coating	Chlorobenzene, o-xylene, or o-xylene/tetrahydronaphthalene	PET/ITO, glass/ITO		2.9	67.5	7.2	0.6
72	P3HT, P3DDT, PDCM	Dropcasting/ink-jet printing	Chlorobenzene	Glass/ITO, glass	0.014
75	P3HT	N/A	Chloroform	N/A						1,3,5-trichlorobenzene used as a crystalizable solvent
79	PII-TT-PS5/PPDIT	Blade coating	Chlorobenzene	Glass/ITO		3.2	0.52	6.3	1	Used patterned coating blades
86	PBTTT	Spin coating, zone casting	Dichlorobenzene	Si/SiO2 (300 nm)	0.1-0.4
87	DPPT-TT, P-18, P3HT, P(NDI2OD-T2)	Off-center spin coating	Chlorobenzene, toluene	Si/SiO2 (300 nm)	5 (max)
89	CDT-BTZ	Dip coating	Chlorobenzene	Si/SiO2 (300 nm)	1.4
91	P3HT, P(NDI2OD-T2)	Shear flow, then spin coating	Chloroform/dichlorobenzene	Si/SiO2 (300 nm)	0.16
92	DPP-BTz	Blade coating	Chlorobenzene	Si/SiO2 (300 nm)	5
93	PDPP3T	Blade coating	1,2,3,4-Tetrahydronaphthalene	Si/SiO2 (300 nm)	0.4-0.7					Tunable dichroic ratio (up to 7)
104	P3HT/PCBM	Blade coating	Chlorobenzene, chloroform	Si with PEDOT:PSS
110	PBDD4T-2F:PC71BM (front cell); PBDTTT-E-T:IEICO (rear cell)	Spin coating	Chlorobenzene	Glass/ITO		12.8	65	11.5	1.71	Tandem solar cells
119	A1D7/PC61BM	R2R slot die coating	o-Dichlorobenzene	Polyester/ITO		2			0.76
120	PffBT4T-2OD/PC71BM	Blade coating	1:1 Chlorobenzene:dichlorobenzene with 3% DIO	Glass/ITO		9.9	70	18.4	0.77	One of the highest PCEs for blade-coated OPV
123	PBDT-TSR/PC71BM	Blade coating	o-Methylanisole	Glass/ITO		8.02	62.37	16.48	0.78	Solvent used is a certified food additive
124	PTB7-Th/PC71BM	Blade coating	Chlorobenzene	Glass/ITO		9.6	70.5	17.14	0.79
124	PTB7/PC71BM	Blade coating	Chlorobenzene	PET/ITO		6.3	60.5	15.1	0.69
125	PII-TT/PC61BM	Blade coating	Chlorobenzene	Glass/ITO		2.06	45	5.75	0.79	Coated in the evaporative regime
Abbreviations: R2R: roll-to-roll, Si: silicon, ITO: indium tin oxide, PET: poly(ethylene terephthalate), PCE: power conversion efficiency, Jsc: short-circuit current density, Voc: open-circuit voltage
